# Supplementary material for: Porewater microbial community dynamics act as an indicator of northern peatland ecosystem change in response to climate drivers
Source: ISME Commun. 2026 Jun 15;6(1):ycag164. doi: 10.1093/ismeco/ycag164 (PMC13374860; doi:10.1093/ismeco/ycag164)
Supplement: Supplementary_material_ycag164 [file supplementary_material_ycag164.zip]

Archive with 11 entries (11 files):
- Supplemental_FIgure_1.tiff
- Supplemental_Figure_2.tiff
- Supplemental_Figure_3.tiff
- Supplemental_Figure_4.tiff
- Supplemental_Figure_5.tiff
- Supplemental_Figure_6.tiff
- Supplemental_Figure_7.tiff
- Supplemental_Figure_Captions_Updated.docx
- Supplemental_Methods.docx
- Supplemental_Table_1_6_25_26.xlsx
- Supplemental_Table_2.csv
