# Supplementary material for: Porewater microbial community dynamics act as an indicator of northern peatland ecosystem change in response to climate drivers
Source: ISME Commun. 2026 Jun 15;6(1):ycag164. doi: 10.1093/ismeco/ycag164 (PMC13374860; doi:10.1093/ismeco/ycag164)
Supplement: Supplementary_material_ycag164 [file supplementary_material_ycag164.zip › Supplemental_Table_1_6_25_26.xlsx]

## Sheet: Supp. Table 1
Supplemental Table: List of genera containing species with known methanotrophic and methanogenic activity.
Methanogen genera	Reference		Methanotroph genera	Reference
Methanobacterium	König, 1984		Methylobacterium-Methylorubrum	Zhang et al., 2024
Methanobrevibacter	Leadbetter et al., 1998		Methylocapsa	Dunfield et al., 2010
Methanosphaera	Sparling et al., 1993		Methylocella	Dunfield et al., 2003
Methanothermobacter	Nakamura et al., 2013		Methylocystis	Belova et al., 2011
Methanothermus	Stetter et al., 1981		Methyloferula	Vorobev et al., 2011
Methanocaldococcus	Stewart et al., 2015		Methylorosula	Berestovskaya et al., 2012
Methanotorris	Takai et al., 2004		Methylovirgula	Vorob'ev et al., 2009
Methanococcus	Jones et al., 1983		Beijerinckia	Dedysh et al., 2005
Methanothermococcus	Takai et al., 2002		Hyphomicrobium	Urakami et al., 1995
Methanocella	Sakai et al., 2008		Methylosinus	Stein et al., 2010
Methanocorpusculum	Zellner et al., 1987		Methylospira	Danilova et al., 2023
Methanoculleus	Dianou et al., 2001		Clonothrix	Vigliotta et al., 2007
Methanofollis	Zellner et al., 1999		Methylacidiphilaceae	Awala et al., 2023
Methanogenium	Romesser et al., 1979		Methylocaldum	Takeuchi et al., 2014
Methanolacinia	Zellner et al., 1989		Methylococcus	Bowman et al., 1993
Methanomicrobium	Rivard et al., 1983		Methylogaea	Geymonat et al., 2011
Methanoplanus	Wildgruber et al., 1982		Methylomagnum	Khalifa et al., 2015
Methanolinea	Imachi et al., 2008		Methyloparacoccus	Hoefman et al., 2014
Methanoregula	Bräuer et al., 2011		Crenothrix	Stoecker et al., 2006
Methanosphaerula	Cadillo-Quiroz et al., 2009		Methylobacter	Patt et al., 1976
Methanospirillum	Ferry et al., 1974		Methyloglobulus	Deutzmann et al., 2014
Methanocalculus	Ollivier et al., 1998		Methylomarinum	Hirayama et al., 2013
Methanoflorens	Mondav et al., 2014		Methylomicrobium	Kalyuzhnaya et al., 2008
Methanosaeta	Patel et al., 1990		Methylomonas	Boden et al., 2011
Methanimicrococcus	Cheng et al., 2007		Methyloprofundus	Tavormina et al., 2015
Methanococcoides	Franzmann et al., 1992		Methylosarcina	Wise et al., 2001
Methanohalobium	Zhilina et al., 1989		Methylosoma	Rahalkar et al., 2007
Methanohalophilus	Mathrani et al., 1988		Methylosphaera	Bowman et al., 1997
Methanolobus	Zhang et al., 2008		Methylovulum	Iguchi et al., 2011
Methanomethylovorans	Lomans et al., 1999		Methylohalobius	Heyer et al., 2005
Methanosalsum	Sorokin et al., 2015		Methylomarinovum	Hirayama et al., 2014
Methanosarcina	De Vrieze et al., 2012		Methylothermus	Tsubota et al., 2005
Methermicoccus	Cheng et al., 2007		Methyloversatilis	Kalyuzhnaya et al., 2006
Methanohalarchaeum	Sorokin et al., 2018		Sh765B-TzT-35	Yang et al., 2025
Methanopyrus	Kurr et al., 1991		Methylacidiphilum	Hou et al., 2008
Methanomassiliicoccus	Dridi et al., 2012
Candidatus_Methanogranum	Iino et al., 2013
Methanomethylophilus	Borrel et al., 2023
Candidatus_Methanoplasma	Lang et al., 2015
Candidatus_Methanomethylicus	Vanwonterghem et al., 2016

## Sheet: References
References
König, H. (1984). Isolation and characterization of Methanobacterium uliginosum sp. nov. from a marshy soil. Canadian Journal of Microbiology. 30(12): 1477-1481.
Leadbetter, J. R., Crosby, L. D., & Breznak, J. A. (1998). Methanobrevibacter filiformis sp. nov., A filamentous methanogen from termite hindguts. Archives of microbiology, 169(4), 287–292.
Sparling R., Blaut M., & Gottschalk, G. (1993). Bioenergetic studies of Methanosphaera stadtmanae, an obligate H2–methanol utilising methanogen. Canadian Journal of Microbiology. 39(8): 742-748.
Nakamura, K., Takahashi, A., Mori, C., Tamaki, H., Mochimaru, H., Nakamura, K., Takamizawa, K., & Kamagata, Y. (2013). Methanothermobacter tenebrarum sp. nov., a hydrogenotrophic, thermophilic methanogen isolated from gas-associated formation water of a natural gas field. International journal of systematic and evolutionary microbiology, 63(Pt 2), 715–722.
K. O. Stetter, M. Thomm, J. Winter, G. Wildgruber, H. Huber, W. Zillig, Jané-Covic, D., König, H., Palm, P., & Wunderl S. (1981) Zentralblatt für Bakteriologie Mikrobiologie und Hygiene: I. Abt. Originale C: Allgemeine, angewandte und ökologische Mikrobiologie. 2(2): 166-178.
Stewart, L. C., Jung, J. H., Kim, Y. T., Kwon, S. W., Park, C. S., & Holden, J. F. (2015). Methanocaldococcus bathoardescens sp. nov., a hyperthermophilic methanogen isolated from a volcanically active deep-sea hydrothermal vent. International journal of systematic and evolutionary microbiology, 65(Pt 4), 1280–1283.
Takai, K., Nealson, K. H., & Horikoshi, K. (2004). Methanotorris formicicus sp. nov., a novel extremely thermophilic, methane-producing archaeon isolated from a black smoker chimney in the Central Indian Ridge. International journal of systematic and evolutionary microbiology, 54(4), 1095-1100.
Jones, W.J., Paynter, M.J.B. & Gupta, R. (1983) Characterization of Methanococcus maripaludis sp. nov., a new methanogen isolated from salt marsh sediment. Arch. Microbiol. 135, 91–97 (1983).
Takai, K., Inoue, A., & Horikoshi, K. (2002). Methanothermococcus okinawensis sp. nov., a thermophilic, methane-producing archaeon isolated from a Western Pacific deep-sea hydrothermal vent system. International journal of systematic and evolutionary microbiology, 52(4), 1089-1095.
Sakai, S., Imachi, H., Hanada, S., Ohashi, A., Harada, H., & Kamagata, Y. (2008). Methanocella paludicola gen. nov., sp. nov., a methane-producing archaeon, the first isolate of the lineage ‘Rice Cluster I’, and proposal of the new archaeal order Methanocellales ord. nov. International Journal of Systematic and Evolutionary Microbiology, 58(4), 929-936.
Zellner, G., Alten, C., Stackebrandt, E., Conway de Macario, E., & Winter, J. (1987). Isolation and characterization of Methanocorpusculum parvum, gen. nov., spec. nov., a new tungsten requiring, coccoid methanogen. Archives of microbiology, 147(1), 13-20.
Dianou, D., Miyaki, T., Asakawa, S., Morii, H., Nagaoka, K., Oyaizu, H., & Matsumoto, S. (2001). Methanoculleus chikugoensis sp. nov., a novel methanogenic archaeon isolated from paddy field soil in Japan, and DNA-DNA hybridization among Methanoculleus species. International Journal of Systematic and Evolutionary Microbiology, 51(5), 1663-1669.
Zellner, G., Boone, D. R., Keswani, J., Whitman, W. B., Woese, C. R., Hagelstein, A., Tindall, B.J. & Stackebrandt, E. (1999). Reclassification of Methanogenium tationis and Methanogenium liminatans as Methanofollis tationis gen. nov., comb. nov. and Methanofollis liminatans comb. nov. and description of a new strain of Methanofollis liminatans. International Journal of Systematic and Evolutionar…
Romesser, J. A., Wolfe, R. S., Mayer, F., Spiess, E., & Walther-Mauruschat, A. (1979). Methanogenium, a new genus of marine methanogenic bacteria, and characterization of Methanogenium cariaci sp. nov. and Methanogenium marisnigri sp. nov. Archives of Microbiology, 121(2), 147-153.
Zellner, G., Messner, P., Kneifel, H., Tindall, B. J., Winter, J., & Stackebrandt, E. (1989). Methanolacinia gen. nov., incorporating Methanomicrobium paynteri as Methanolacinia paynteri comb. nov. The Journal of General and Applied Microbiology, 35(3), 185-202.
Rivard, C. J., Henson, J. M., Thomas, M. V., & Smith, P. H. (1983). Isolation and characterization of Methanomicrobium paynteri sp. nov., a mesophilic methanogen isolated from marine sediments. Applied and environmental microbiology, 46(2), 484-490.
Wildgruber, G., Thomm, M., König, H., Ober, K., Richiuto, T., & Stetter, K. O. (1982). Methanoplanus limicola, a plate-shaped methanogen representing a novel family, the Methanoplanaceae. Archives of Microbiology, 132(1), 31-36.
Imachi, H., Sakai, S., Sekiguchi, Y., Hanada, S., Kamagata, Y., Ohashi, A., & Harada, H. (2008). Methanolinea tarda gen. nov., sp. nov., a methane-producing archaeon isolated from a methanogenic digester sludge. International Journal of Systematic and Evolutionary Microbiology, 58(1), 294-301.
Bräuer, S. L., Cadillo-Quiroz, H., Ward, R. J., Yavitt, J. B., & Zinder, S. H. (2011). Methanoregula boonei gen. nov., sp. nov., an acidiphilic methanogen isolated from an acidic peat bog. International Journal of Systematic and EvolutionaryMicrobiology, 61(1), 45-52.
Cadillo-Quiroz, H., Yavitt, J. B., & Zinder, S. H. (2009). Methanosphaerula palustris gen. nov., sp. nov., a hydrogenotrophic methanogen isolated from a minerotrophic fen peatland. International Journal of Systematic and Evolutionary Microbiology, 59(5), 928-935.
Ferry, J. G., Smith, P. H., & Wolfe, R. S. (1974). Methanospirillum, a new genus of methanogenic bacteria, and characterization of Methanospirillum hungatii sp. nov. International Journal of Systematic and Evolutionary Microbiology, 24(4), 465-469.
Ollivier, B., Fardeau, M. L., Cayol, J. L., Magot, M., Patel, B. K., Prensier, G., & Garcia, J. L. (1998). Methanocalculus halotolerans gen. nov., sp. nov., isolated from an oil-producing well. International journal of systematic and evolutionary microbiology, 48(3), 821-828.
Mondav, R., Woodcroft, B.J., Kim, E.H., McCalley, C.K., Hodgkins, S.B., Crill, P.M., Chanton, J., Hurst, G.B., VerBerkmoes, N.C., Saleska, S.R. and Hugenholtz, P., (2014). Discovery of a novel methanogen prevalent in thawing permafrost. Nature communications, 5(1), p.3212.
Patel, G. B., & Sprott, G. D. (1990). Methanosaeta concilii gen. nov., sp. nov.(“Methanothrix concilii”) and Methanosaeta thermoacetophila nom. rev., comb. nov. International Journal of Systematic and Evolutionary Microbiology, 40(1), 79-82.
Cheng, L., Qiu, T. L., Yin, X. B., Wu, X. L., Hu, G. Q., Deng, Y., & Zhang, H. (2007). Methermicoccus shengliensis gen. nov., sp. nov., a thermophilic, methylotrophic methanogen isolated from oil-production water, and proposal of Methermicoccaceae fam. nov. International Journal of Systematic and Evolutionary Microbiology, 57(12), 2964-2969.
Franzmann, P. D., Springer, N., Ludwig, W., De Macario, E. C., & Rohde, M. (1992). A methanogenic archaeon from Ace Lake, Antarctica: Methanococcoides burtonii sp. nov. Systematic and Applied Microbiology, 15(4), 573-581.
Zhilina, T. N., & Svetlichnaya, T. P. (1989). The ultrafine structure of Methanohalobium evestigatum, an extreme halophilic bacterium producing methane. Microbiology, 58, 312-318.
Mathrani, I. M., Boone, D. R., Mah, R. A., Fox, G. E., & Lau, P. P. (1988). Methanohalophilus zhilinae sp. nov., an alkaliphilic, halophilic, methylotrophic methanogen. International Journal of Systematic and Evolutionary Microbiology, 38(2), 139-142.
Zhang, G., Jiang, N., Liu, X., & Dong, X. (2008). Methanogenesis from methanol at low temperatures by a novel psychrophilic methanogen,“Methanolobus psychrophilus” sp. nov., prevalent in Zoige wetland of the Tibetan plateau. Applied and environmental microbiology, 74(19), 6114-6120.
Lomans, B. P., Maas, R., Luderer, R., Op den Camp, H. J., Pol, A., van der Drift, C., & Vogels, G. D. (1999). Isolation and characterization of Methanomethylovorans hollandica gen. nov., sp. nov., isolated from freshwater sediment, a methylotrophic methanogen able to grow on dimethyl sulfide and methanethiol. Applied and Environmental Microbiology, 65(8), 3641-3650.
Sorokin, D. Y., Abbas, B., Merkel, A. Y., Rijpstra, W. I. C., Damsté, J. S. S., Sukhacheva, M. V., & van Loosdrecht, M. C. (2015). Methanosalsum natronophilum sp. nov., and Methanocalculus alkaliphilus sp. nov., haloalkaliphilic methanogens from hypersaline soda lakes. International journal of systematic and evolutionary microbiology, 65(Pt_10), 3739-3745.
De Vrieze, J., Hennebel, T., Boon, N., & Verstraete, W. (2012). Methanosarcina: the rediscovered methanogen for heavy duty biomethanation. Bioresource technology, 112, 1-9.
Cheng, L., Qiu, T. L., Yin, X. B., Wu, X. L., Hu, G. Q., Deng, Y., & Zhang, H. (2007). Methermicoccus shengliensis gen. nov., sp. nov., a thermophilic, methylotrophic methanogen isolated from oil-production water, and proposal of Methermicoccaceae fam. nov. International Journal of Systematic and Evolutionary Microbiology, 57(12), 2964-2969.
Sorokin, D.Y., Merkel, A.Y., Abbas, B., Makarova, K.S., Rijpstra, W.I.C., Koenen, M., Sinninghe Damsté, J.S., Galinski, E.A., Koonin, E.V. & Van Loosdrecht, M.C. (2018). Methanonatronarchaeum thermophilum gen. nov., sp. nov. and'Candidatus Methanohalarchaeum thermophilum', extremely halo (natrono) philic methyl-reducing methanogens from hypersaline lakes comprising a new euryarchaeal class Methan…
Kurr, M., Huber, R., König, H., Jannasch, H.W., Fricke, H., Trincone, A., Kristjansson, J.K. and Stetter, K.O. (1991). Methanopyrus kandleri, gen. and sp. nov. represents a novel group of hyperthermophilic methanogens, growing at 110 C. Archives of Microbiology, 156(4), pp.239-247.
Dridi, B., Fardeau, M. L., Ollivier, B., Raoult, D., & Drancourt, M. (2012). Methanomassiliicoccus luminyensis gen. nov., sp. nov., a methanogenic archaeon isolated from human faeces. International journal of systematic and evolutionary microbiology, 62(Pt_8), 1902-1907.
Iino, T., Tamaki, H., Tamazawa, S., Ueno, Y., Ohkuma, M., Suzuki, K.I., Igarashi, Y. & Haruta, S. (2013). Candidatus Methanogranum caenicola: a novel methanogen from the anaerobic digested sludge, and proposal of Methanomassiliicoccaceae fam. nov. and Methanomassiliicoccales ord. nov., for a methanogenic lineage of the class Thermoplasmata. Microbes and environments, 28(2), pp.244-250.
Borrel, G., Fadhlaoui, K., Ben Hania, W., Gaci, N., Pehau-Arnaudet, G., Chaudhary, P.P., Vandekerckove, P., Ballet, N., Alric, M., O’toole, P.W. & Fardeau, M.L. (2023). Methanomethylophilus alvi gen. nov., sp. nov., a Novel Hydrogenotrophic Methyl-Reducing Methanogenic Archaea of the Order Methanomassiliicoccales Isolated from the Human Gut and Proposal of the Novel Family Methanomethylophilaceae…
Lang, K., Schuldes, J., Klingl, A., Poehlein, A., Daniel, R., & Brune, A. (2015). New mode of energy metabolism in the seventh order of methanogens as revealed by comparative genome analysis of “Candidatus Methanoplasma termitum”. Applied and environmental microbiology, 81(4), 1338-1352.
Vanwonterghem, I., Evans, P. N., Parks, D. H., Jensen, P. D., Woodcroft, B. J., Hugenholtz, P., & Tyson, G. W. (2016). Methylotrophic methanogenesis discovered in the archaeal phylum Verstraetearchaeota. Nature microbiology, 1(12), 1-9.
Zhang, C., Zhou, D.F., Wang, M.Y., Song, Y.Z., Zhang, C., Zhang, M.M., Sun, J., Yao, L., Mo, X.H., Ma, Z.X. & Yuan, X.J. (2024). Phosphoribosylpyrophosphate synthetase as a metabolic valve advances Methylobacterium/Methylorubrum phyllosphere colonization and plant growth. Nature Communications, 15(1), p.5969.
Dunfield, P. F., Belova, S. E., Vorob'ev, A. V., Cornish, S. L., & Dedysh, S. N. (2010). Methylocapsa aurea sp. nov., a facultative methanotroph possessing a particulate methane monooxygenase, and emended description of the genus Methylocapsa. International journal of systematic and evolutionary microbiology, 60(11), 2659-2664.
Dunfield, P. F., Khmelenina, V. N., Suzina, N. E., Trotsenko, Y. A., & Dedysh, S. N. (2003). Methylocella silvestris sp. nov., a novel methanotroph isolated from an acidic forest cambisol. International Journal of Systematic and Evolutionary Microbiology, 53(5), 1231-1239.
Belova, S. E., Baani, M., Suzina, N. E., Bodelier, P. L., Liesack, W., & Dedysh, S. N. (2011). Acetate utilization as a survival strategy of peat‐inhabiting Methylocystis spp. Environmental Microbiology Reports, 3(1), 36-46.
Vorobev, A. V., Baani, M., Doronina, N. V., Brady, A. L., Liesack, W., Dunfield, P. F., & Dedysh, S. N. (2011). Methyloferula stellata gen. nov., sp. nov., an acidophilic, obligately methanotrophic bacterium that possesses only a soluble methane monooxygenase. International Journal of Systematic and Evolutionary Microbiology, 61(10), 2456-2463.
Berestovskaya, J. J., Kotsyurbenko, O. R., Tourova, T. P., Kolganova, T. V., Doronina, N. V., Golyshin, P. N., & Vasilyeva, L. V. (2012). Methylorosula polaris gen. nov., sp. nov., an aerobic, facultatively methylotrophic psychrotolerant bacterium from tundra wetland soil. International journal of systematic and evolutionary microbiology, 62(Pt_3), 638-646.
Vorob'ev, A.V., de Boer, W., Folman, L.B., Bodelier, P.L., Doronina, N.V., Suzina, N.E., Trotsenko, Y.A. & Dedysh, S.N. (2009). Methylovirgula ligni gen. nov., sp. nov., an obligately acidophilic, facultatively methylotrophic bacterium with a highly divergent mxaF gene. International Journal of Systematic and Evolutionary Microbiology, 59(10), pp.2538-2545.
Dedysh, S. N., Smirnova, K. V., Khmelenina, V. N., Suzina, N. E., Liesack, W., & Trotsenko, Y. A. (2005). Methylotrophic autotrophy in Beijerinckia mobilis. Journal of bacteriology, 187(11), 3884-3888.
Urakami, T., Sasaki, J., Suzuki, K. I., & Komagata, K. (1995). Characterization and description of Hyphomicrobium denitrificans sp. nov. International Journal of Systematic and Evolutionary Microbiology, 45(3), 528-532.
Stein, L.Y., Yoon, S., Semrau, J.D., DiSpirito, A.A., Crombie, A., Murrell, J.C., Vuilleumier, S., Kalyuzhnaya, M.G., Op den Camp, H.J., Bringel, F. & Bruce, D. (2010). Genome sequence of the obligate methanotroph Methylosinus trichosporium strain OB3b. Journal of bacteriology, 192(24), pp.6497-6498.
Danilova, O. V., Oshkin, I. Y., Suleimanov, R. S., & Dedysh, S. N. (2023). Phenotypic Characterization and Genome Analysis of a Novel Isolate of the Spiral-Shaped Methanotroph “Methylospira mobilis”. Microbiology, 92(Suppl 1), S102-S106.
Vigliotta, G., Nutricati, E., Carata, E., Tredici, S.M., De Stefano, M., Pontieri, P., Massardo, D.R., Prati, M.V., De Bellis, L. & Alifano, P. (2007). Clonothrix fusca Roze 1896, a filamentous, sheathed, methanotrophic γ-proteobacterium. Applied and Environmental Microbiology, 73(11), pp.3556-3565.
Awala, S. I., Gwak, J. H., Kim, Y., Seo, C., Strazzulli, A., Kim, S. G., & Rhee, S. K. (2023). Methylacidiphilum caldifontis gen. nov., sp. nov., a thermoacidophilic methane-oxidizing bacterium from an acidic geothermal environment, and descriptions of the family Methylacidiphilaceae fam. nov. and order Methylacidiphilales ord. nov. International Journal of Systematic and Evolutionary Microbiolog…
Takeuchi, M., Kamagata, Y., Oshima, K., Hanada, S., Tamaki, H., Marumo, K., Maeda, H., Nedachi, M., Hattori, M., Iwasaki, W. & Sakata, S. (2014). Methylocaldum marinum sp. nov., a thermotolerant, methane-oxidizing bacterium isolated from marine sediments, and emended description of the genus Methylocaldum. International Journal of systematic and evolutionary microbiology, 64(Pt_9), pp.3240-3246.
Bowman, J. P., Sly, L. I., Nichols, P. D., & Hayward, A. C. (1993). Revised taxonomy of the methanotrophs: description of Methylobacter gen. nov., emendation of Methylococcus, validation of Methylosinus and Methylocystis species, and a proposal that the family Methylococcaceae includes only the group I methanotrophs. International Journal of Systematic and Evolutionary Microbiology, 43(4), 735-75…
Geymonat, E., Ferrando, L., & Tarlera, S. E. (2011). Methylogaea oryzae gen. nov., sp. nov., a mesophilic methanotroph isolated from a rice paddy field. International journal of systematic and evolutionary microbiology, 61(11), 2568-2572.
Khalifa, A., Lee, C.G., Ogiso, T., Ueno, C., Dianou, D., Demachi, T., Katayama, A. & Asakawa, S. (2015). Methylomagnum ishizawai gen. nov., sp. nov., a mesophilic type I methanotroph isolated from rice rhizosphere. International Journal of systematic and evolutionary microbiology, 65(Pt_10), pp.3527-3534.
Hoefman, S., van der Ha, D., Iguchi, H., Yurimoto, H., Sakai, Y., Boon, N., Vandamme, P., Heylen, K. & De Vos, P. (2014). Methyloparacoccus murrellii gen. nov., sp. nov., a methanotroph isolated from pond water. International Journal of Systematic and Evolutionary Microbiology, 64(Pt_6), pp.2100-2107.
Stoecker, K., Bendinger, B., Schöning, B., Nielsen, P.H., Nielsen, J.L., Baranyi, C., Toenshoff, E.R., Daims, H. & Wagner, M. (2006). Cohn’s Crenothrix is a filamentous methane oxidizer with an unusual methane monooxygenase. Proceedings of the national academy of sciences, 103(7), pp.2363-2367.
Patt, T. E., Cole, G. C., & Hanson, R. S. (1976). Methylobacterium, a new genus of facultatively methylotrophic bacteria. International Journal of Systematic and Evolutionary Microbiology, 26(2), 226-229.
Deutzmann, J. S., Hoppert, M., & Schink, B. (2014). Characterization and phylogeny of a novel methanotroph, Methyloglobulus morosus gen. nov., spec. nov. Systematic and Applied Microbiology, 37(3), 165-169.
Hirayama, H., Fuse, H., Abe, M., Miyazaki, M., Nakamura, T., Nunoura, T., Furushima, Y., Yamamoto, H. & Takai, K. (2013). Methylomarinum vadi gen. nov., sp. nov., a methanotroph isolated from two distinct marine environments. International Journal of Systematic and Evolutionary Microbiology, 63(Pt_3), pp.1073-1082.
Kalyuzhnaya, M. G., Khmelenina, V., Eshinimaev, B., Sorokin, D., Fuse, H., Lidstrom, M., & Trotsenko, Y. (2008). Classification of halo (alkali) philic and halo (alkali) tolerant methanotrophs provisionally assigned to the genera Methylomicrobium and Methylobacter and emended description of the genus Methylomicrobium. International journal of systematic and evolutionary microbiology, 58(3), 591-5…
Boden, R., Cunliffe, M., Scanlan, J., Moussard, H., Kits, K.D., Klotz, M.G., Jetten, M.S., Vuilleumier, S., Han, J., Peters, L. & Mikhailova, N. (2011). Complete genome sequence of the aerobic marine methanotroph Methylomonas methanica MC09.
Tavormina, P. L., Hatzenpichler, R., McGlynn, S., Chadwick, G., Dawson, K. S., Connon, S. A., & Orphan, V. J. (2015). Methyloprofundus sedimenti gen. nov., sp. nov., an obligate methanotroph from ocean sediment belonging to the ‘deep sea-1’clade of marine methanotrophs. International journal of systematic and evolutionary microbiology, 65(Pt_1), 251-259.
Wise, M. G., McArthur, J. V., & Shimkets, L. J. (2001). Methylosarcina fibrata gen. nov., sp. nov. and Methylosarcina quisquiliarum sp. nov., novel type 1 methanotrophs. International journal of systematic and evolutionary microbiology, 51(2), 611-621.
Rahalkar, M., Bussmann, I., & Schink, B. (2007). Methylosoma difficile gen. nov., sp. nov., a novel methanotroph enriched by gradient cultivation from littoral sediment of Lake Constance. International Journal of Systematic and Evolutionary Microbiology, 57(5), 1073-1080.
Bowman, J. P., McCammon, S. A., & Skerrat, J. H. (1997). Methylosphaera hansonii gen. nov., sp. nov., a psychrophilic, group I methanotroph from Antarctic marine-salinity, meromictic lakes. Microbiology, 143(4), 1451-1459.
Iguchi, H., Yurimoto, H., & Sakai, Y. (2011). Methylovulum miyakonense gen. nov., sp. nov., a type I methanotroph isolated from forest soil. International journal of systematic and evolutionary microbiology, 61(4), 810-815.
Heyer, J., Berger, U., Hardt, M., & Dunfield, P. F. (2005). Methylohalobius crimeensis gen. nov., sp. nov., a moderately halophilic, methanotrophic bacterium isolated from hypersaline lakes of Crimea. International journal of systematic and evolutionary microbiology, 55(5), 1817-1826.
Hirayama, H., Abe, M., Miyazaki, M., Nunoura, T., Furushima, Y., Yamamoto, H., & Takai, K. (2014). Methylomarinovum caldicuralii gen. nov., sp. nov., a moderately thermophilic methanotroph isolated from a shallow submarine hydrothermal system, and proposal of the family Methylothermaceae fam. nov. International journal of systematic and evolutionary microbiology, 64(Pt_3), 989-999.
Tsubota, J., Eshinimaev, B. T., Khmelenina, V. N., & Trotsenko, Y. A. (2005). Methylothermus thermalis gen. nov., sp. nov., a novel moderately thermophilic obligate methanotroph from a hot spring in Japan. International Journal of Systematic and Evolutionary Microbiology, 55(5), 1877-1884.
Kalyuzhnaya, M. G., De Marco, P., Bowerman, S., Pacheco, C. C., Lara, J. C., Lidstrom, M. E., & Chistoserdova, L. (2006). Methyloversatilis universalis gen. nov., sp. nov., a novel taxon within the Betaproteobacteria represented by three methylotrophic isolates. International Journal of Systematic and Evolutionary Microbiology, 56(11), 2517-2522.
Yang, R., Peng, C., Mo, Y., Kleindienst, S., Li, S., Wang, J., Kappler, A., Wang, Z. & Lu, L. (2025). Electron acceptors modulate methane oxidation and active methanotrophic communities in anoxic urban wetland sediments. Applied and Environmental Microbiology, 91(8), pp.e00386-25.
Hou, S., Makarova, K.S., Saw, J.H., Senin, P., Ly, B.V., Zhou, Z., Ren, Y., Wang, J., Galperin, M.Y., Omelchenko, M.V. & Wolf, Y.I. (2008). Complete genome sequence of the extremely acidophilic methanotroph isolate V4, Methylacidiphilum infernorum, a representative of the bacterial phylum Verrucomicrobia. Biology Direct, 3(1), p.26.
