# Supplementary material for: Porewater microbial community dynamics act as an indicator of northern peatland ecosystem change in response to climate drivers
Source: ISME Commun. 2026 Jun 15;6(1):ycag164. doi: 10.1093/ismeco/ycag164 (PMC13374860; doi:10.1093/ismeco/ycag164)
Supplement: Supplementary_material_ycag164 [file supplementary_material_ycag164.zip › Supplemental_Table_2.csv]

Habitat	Fraction	Adj_R2	Pct	Type	DOC_F	DOC_p
All samples	DOC (unique)	0.025	2.5	Unique	12.828	0.001
All samples	Temp (unique)	0.0217	2.17	Unique	12.828	0.001
All samples	Depth (unique)	0.0575	5.75	Unique	12.828	0.001
All samples	Porewater CH4 + CO2 (unique)	0.0247	2.47	Unique	12.828	0.001
All samples	Shared (confounded)	0.8712	87.12	Shared	12.828	0.001
All samples	Total explained	1	100	Total	12.828	0.001
All samples	Residual	0	0	Residual	12.828	0.001
Porewater	DOC (unique)	0.0318	3.18	Unique	11.853	0.001
Porewater	Temp (unique)	0.047	4.7	Unique	11.853	0.001
Porewater	Depth (unique)	0.0748	7.48	Unique	11.853	0.001
Porewater	Porewater CH4 + CO2 (unique)	0.0375	3.75	Unique	11.853	0.001
Porewater	Shared (confounded)	0.8089	80.89	Shared	11.853	0.001
Porewater	Total explained	1	100	Total	11.853	0.001
Porewater	Residual	0	0	Residual	11.853	0.001
Peat	DOC (unique)	0.0719	7.19	Unique	17.573	0.001
Peat	Temp (unique)	0.0107	1.07	Unique	17.573	0.001
Peat	Depth (unique)	0.1335	13.35	Unique	17.573	0.001
Peat	Porewater CH4 + CO2 (unique)	0.0334	3.34	Unique	17.573	0.001
Peat	Shared (confounded)	0.7504	75.04	Shared	17.573	0.001
Peat	Total explained	1	100	Total	17.573	0.001
Peat	Residual	0	0	Residual	17.573	0.001
